# Supplementary material for: Nutritional Quality of Pre-Packaged Foods in China under Various Nutrient Profile Models
Source: Nutrients. 2022 Jun 29;14(13):2700. doi: 10.3390/nu14132700 (PMC9268697; doi:10.3390/nu14132700)
Supplement: Supplementary file 1 [file nutrients-14-02700-s001.zip]

Archive with 1 entries (1 files):
- nutrients-1753435-supplementary.pdf
